# Supplementary material for: Effects of Chronic High-Frequency rTMS Protocol on Respiratory Neuroplasticity Following C2 Spinal Cord Hemisection in Rats
Source: Biology (Basel). 2022 Mar 19;11(3):473. doi: 10.3390/biology11030473 (PMC8945729; doi:10.3390/biology11030473)
Supplement: Supplementary file 1 [file biology-11-00473-s001.zip]

Archive with 1 entries (1 files):
- biology-1618001-supplementary.pdf
